# Supplementary material for: Polyketides and Meroterpenes from the Marine-Derived Fungi Aspergillus unguis 158SC-067 and A. flocculosus 01NT-1.1.5 and Their Cytotoxic and Antioxidant Activities
Source: Mar Drugs. 2021 Jul 26;19(8):415. doi: 10.3390/md19080415 (PMC8402063; doi:10.3390/md19080415)
Supplement: Supplementary file 1 [file marinedrugs-19-00415-s001.zip]

Archive with 1 entries (1 files):
- marinedrugs-1310379-supplementary.pdf
